# Supplementary material for: (Methoxy­carbon­yl)hydrazinium chloride monohydrate
Source: Acta Crystallogr Sect E Struct Rep Online. 2008 Oct 4;64(Pt 11):o2064. doi: 10.1107/S1600536808031474 (PMC2959714; doi:10.1107/S1600536808031474)
Supplement: Supplementary file 2 [file e-64-o2064-Isup2.hkl]

#
# h,k,l, Fc-squared, Fo-squared, sigma(Fo-squared) and status flag
#
data_I
_shelx_title '  CI2680    P 21/c       R = 0.04'
_shelx_refln_list_code          4
_shelx_F_calc_maximum      120.48
_exptl_crystal_F_000       304.00
_reflns_d_resolution_high  0.7689
 
loop_
 _symmetry_equiv_pos_as_xyz
 'x, y, z'
 '-x, y+1/2, -z+1/2'
 '-x, -y, -z'
 'x, -y-1/2, z-1/2'
 
_cell_length_a    12.6621
_cell_length_b     7.6444
_cell_length_c     6.6948
_cell_angle_alpha  90.000
_cell_angle_beta   97.199
_cell_angle_gamma  90.000
 
_shelx_F_squared_multiplier     1.000
 
loop_
 _refln_index_h
 _refln_index_k
 _refln_index_l
 _refln_F_squared_calc
 _refln_F_squared_meas
 _refln_F_squared_sigma
 _refln_observed_status
   1   0   0       35.00       42.19      0.85 o
   2   0   0     1963.11     1890.14     25.74 o
   3   0   0        1.02        1.69      0.18 o
   4   0   0     2250.77     2289.43     53.71 o
   5   0   0       10.37       10.12      0.33 o
   6   0   0     1064.24     1090.48     18.44 o
   7   0   0      261.96      269.41      3.83 o
   8   0   0       33.65       34.88      0.63 o
   9   0   0      122.27      115.31      1.88 o
  10   0   0      623.71      586.93     15.18 o
  11   0   0      241.79      246.39      7.20 o
  12   0   0        0.25        0.09      0.56 o
  13   0   0       29.79       30.19      1.91 o
  14   0   0       42.18       47.36      2.51 o
   1   1   0        0.17        2.00      0.20 o
   2   1   0       54.61       83.85      3.62 o
   3   1   0      125.38      134.59      1.38 o
   4   1   0     2385.66     2464.20     23.27 o
   5   1   0      500.83      509.25      5.47 o
   6   1   0      700.01      711.48      7.56 o
   7   1   0      803.85      856.32      7.37 o
   8   1   0      590.34      581.86      5.55 o
   9   1   0      364.87      348.85      3.19 o
  10   1   0       44.61       49.50      0.73 o
  11   1   0        1.07        0.45      0.42 o
  12   1   0       26.47       25.12      1.17 o
  13   1   0       41.01       43.60      1.64 o
  14   1   0       70.72       71.61      2.26 o
  15   1   0       31.63       34.33      2.19 o
   0   2   0     3358.94     3268.84     44.12 o
   1   2   0      655.14      612.35     13.92 o
   2   2   0     1024.21      968.42     11.15 o
   3   2   0      835.09      857.05      8.95 o
   4   2   0       49.41       43.07      0.64 o
   5   2   0       59.96       58.80      0.75 o
   6   2   0        8.77        7.02      0.47 o
   7   2   0      486.09      472.62      4.21 o
   8   2   0       22.44       20.09      0.40 o
   9   2   0       12.06       13.19      0.39 o
  10   2   0        3.09        3.03      0.23 o
  11   2   0       13.51       10.87      0.43 o
  12   2   0        0.24        0.03      0.43 o
  13   2   0        0.51        0.38      0.46 o
  14   2   0        8.75        8.91      0.90 o
  15   2   0        6.21        6.87      1.20 o
   1   3   0     2062.42     2176.86     25.02 o
   2   3   0        7.02        2.84      0.23 o
   3   3   0     1325.38     1306.53     10.36 o
   4   3   0       51.94       55.28      0.68 o
   5   3   0      395.02      411.69      3.69 o
   6   3   0      526.87      541.89      4.81 o
   7   3   0      134.35      154.58      1.46 o
   8   3   0      875.35      885.03      7.72 o
   9   3   0      625.94      608.01      5.85 o
  10   3   0       17.02       19.01      0.58 o
  11   3   0      147.89      156.82      1.98 o
  12   3   0      161.07      162.85      2.25 o
  13   3   0       72.15       79.84      3.46 o
   0   4   0     1116.57     1152.48     13.08 o
   1   4   0      240.33      260.27      3.64 o
   2   4   0        2.29        0.57      0.15 o
   3   4   0      554.80      531.10      5.68 o
   4   4   0      927.78      926.02      7.36 o
   5   4   0      159.51      170.07      1.99 o
   6   4   0      154.02      145.84      1.50 o
   7   4   0       64.41       58.87      0.78 o
   8   4   0      185.97      182.75      2.59 o
   9   4   0       96.28       98.77      1.65 o
  10   4   0       55.71       58.78      1.00 o
  11   4   0       64.98       61.70      1.05 o
  12   4   0       38.34       38.44      0.82 o
  13   4   0       62.63       65.75      1.40 o
   1   5   0       92.04      102.25      0.98 o
   2   5   0       39.68       43.06      0.74 o
   3   5   0       13.98       16.69      0.34 o
   4   5   0       34.17       36.95      0.64 o
   5   5   0      103.44      100.52      1.28 o
   6   5   0       64.04       60.30      1.30 o
   7   5   0        0.48       -0.24      0.24 o
   8   5   0       76.70       76.45      1.20 o
   9   5   0       14.47       12.97      0.49 o
  10   5   0        8.05        8.61      0.43 o
  11   5   0       40.37       43.95      0.91 o
  12   5   0        7.71        9.16      0.48 o
  13   5   0        1.59        0.88      0.76 o
  14   5   0        0.69        0.84      0.50 o
   0   6   0      241.66      239.63      2.95 o
   1   6   0       59.83       63.33      0.73 o
   2   6   0       23.56       17.17      0.38 o
   3   6   0      878.93      830.03      8.28 o
   4   6   0      231.99      221.09      2.62 o
   5   6   0      190.60      201.24      3.88 o
   6   6   0       14.81       16.78      0.48 o
   7   6   0      180.36      187.00      2.57 o
   8   6   0       93.49       98.01      1.62 o
   9   6   0      101.09      103.56      1.71 o
  10   6   0        3.90        4.35      0.42 o
  11   6   0        0.01        0.32      0.31 o
  12   6   0       27.22       31.16      1.23 o
  13   6   0       40.96       42.50      1.79 o
   1   7   0      349.83      338.78      3.35 o
   2   7   0       17.29       19.60      0.51 o
   3   7   0      209.94      203.07      2.26 o
   4   7   0       25.71       24.73      0.60 o
   5   7   0      590.27      570.67      5.98 o
   6   7   0        0.03       -0.02      0.26 o
   7   7   0       42.71       39.54      0.96 o
   8   7   0        9.29        7.59      0.50 o
   9   7   0       74.00       71.96      1.68 o
  10   7   0       47.32       44.98      1.48 o
  11   7   0       25.56       31.49      1.26 o
   0   8   0       58.24       51.26      1.71 o
   1   8   0        2.55        2.42      0.28 o
   2   8   0        4.69        4.28      0.32 o
   3   8   0       11.22        9.72      0.43 o
   4   8   0       25.36       21.30      0.63 o
   5   8   0        0.06       -0.15      0.25 o
   6   8   0        0.05        0.21      0.29 o
   7   8   0        4.67        6.69      0.68 o
   8   8   0       59.32       67.57      2.40 o
   9   8   0        1.67        1.73      1.09 o
   1   9   0        1.60        1.37      0.47 o
   2   9   0        8.83        7.74      0.51 o
   3   9   0       28.31       23.89      1.16 o
   4   9   0        9.92       12.47      0.71 o
   5   9   0       87.81       83.56      2.14 o
   6   9   0        8.94       10.87      1.49 o
 -15   1   1       40.70       39.93      2.36 o
 -14   1   1      303.98      299.61      6.22 o
 -13   1   1       97.33       94.46      2.56 o
 -12   1   1       71.42       68.99      2.20 o
 -11   1   1      343.20      321.45      4.65 o
 -10   1   1      116.43      110.17      2.04 o
  -9   1   1       26.50       25.47      0.55 o
  -8   1   1      259.02      254.96      2.55 o
  -7   1   1     1311.27     1264.52     10.85 o
  -6   1   1       66.03       66.16      1.82 o
  -5   1   1       83.32       84.60      0.93 o
  -4   1   1      549.90      622.35      5.95 o
  -3   1   1      141.76      164.61      1.73 o
  -2   1   1        0.10        0.80      0.12 o
  -1   1   1     2360.93     2549.45     29.18 o
   0   1   1      837.87      775.84      8.14 o
   1   1   1      360.81      364.36      3.53 o
   2   1   1     3613.38     3304.22     31.39 o
   3   1   1    14516.41    13686.91    467.67 o
   4   1   1     1173.99     1216.56     12.32 o
   5   1   1      144.83      149.76      2.11 o
   6   1   1      238.95      207.43      1.98 o
   7   1   1      571.17      518.65     10.57 o
   8   1   1       37.58       35.37      0.98 o
   9   1   1      158.43      159.39      2.36 o
  10   1   1      430.82      426.58      6.24 o
  11   1   1        1.20        1.24      0.26 o
  12   1   1       53.11       49.43      1.27 o
  13   1   1      125.10      120.63      3.14 o
  14   1   1       35.23       35.78      1.54 o
 -15   2   1       56.58       64.94      3.03 o
 -14   2   1       29.58       28.85      1.37 o
 -13   2   1      102.79       98.97      2.64 o
 -12   2   1       55.40       51.52      1.65 o
 -11   2   1      330.61      308.92      3.86 o
 -10   2   1      155.52      155.29      2.11 o
  -9   2   1      209.02      202.87      2.14 o
  -8   2   1        2.90        4.88      0.57 o
  -7   2   1      454.67      498.13      4.36 o
  -6   2   1      436.61      388.27      3.46 o
  -5   2   1     4294.60     4336.93     36.83 o
  -4   2   1      169.55      190.83      1.94 o
  -3   2   1     3384.45     3361.49     35.62 o
  -2   2   1     3924.86     3869.61     36.57 o
  -1   2   1     4268.97     4211.94     53.29 o
   0   2   1      535.03      505.56      5.37 o
   1   2   1      945.77      984.98     10.16 o
   2   2   1     1760.45     1894.78     17.87 o
   3   2   1      433.50      469.10      4.56 o
   4   2   1      907.80      920.11      8.84 o
   5   2   1       70.55       55.34      0.82 o
   6   2   1      273.04      264.97      2.30 o
   7   2   1     1078.56     1095.03      8.75 o
   8   2   1      286.68      281.10      3.88 o
   9   2   1       62.73       64.30      1.76 o
  10   2   1      289.49      288.49      3.15 o
  11   2   1      116.87      114.88      1.90 o
  12   2   1      310.77      304.79      4.14 o
  13   2   1        0.03        0.96      0.38 o
  14   2   1        4.26        6.18      1.12 o
 -13   3   1        0.93        1.47      0.43 o
 -12   3   1        9.72       11.85      0.62 o
 -11   3   1        1.10        1.99      0.49 o
 -10   3   1       17.91       18.38      0.46 o
  -9   3   1        0.83        1.79      0.30 o
  -8   3   1      143.32      132.51      1.52 o
  -7   3   1      386.72      397.11      4.26 o
  -6   3   1      104.78      105.41      1.03 o
  -5   3   1       93.32       95.26      0.93 o
  -4   3   1      573.70      638.48      6.06 o
  -3   3   1       95.61      100.33      0.95 o
  -2   3   1      125.03      143.41      1.84 o
  -1   3   1      550.94      636.72      6.11 o
   0   3   1        8.97        9.24      0.25 o
   1   3   1      258.47      294.68      3.82 o
   2   3   1      408.25      391.05      5.57 o
   3   3   1      469.92      484.28      3.72 o
   4   3   1      299.29      297.09      2.58 o
   5   3   1       40.84       45.42      0.57 o
   6   3   1       47.44       51.69      0.65 o
   7   3   1       94.34       89.74      0.98 o
   8   3   1       11.67        9.92      0.44 o
   9   3   1       24.08       22.55      0.58 o
  10   3   1        4.44        4.97      0.58 o
  11   3   1        0.00        0.18      0.21 o
  12   3   1        9.49       11.34      0.70 o
  13   3   1        2.18        2.59      0.46 o
 -13   4   1       21.65       21.28      0.75 o
 -12   4   1       14.40       16.11      0.64 o
 -11   4   1        0.30        0.27      0.23 o
 -10   4   1       96.83      102.38      1.68 o
  -9   4   1       13.29       16.81      0.53 o
  -8   4   1      277.34      283.13      3.19 o
  -7   4   1      116.52      125.94      1.61 o
  -6   4   1      212.10      189.12      1.87 o
  -5   4   1      853.77      882.11      7.55 o
  -4   4   1      242.68      223.81      1.97 o
  -3   4   1       35.49       34.18      0.46 o
  -2   4   1      560.13      619.85      4.97 o
  -1   4   1        1.41        2.66      0.20 o
   0   4   1     1682.99     1668.16     13.03 o
   1   4   1       38.79       29.54      0.40 o
   2   4   1     1187.19     1179.74      9.29 o
   3   4   1        2.33        3.24      0.16 o
   4   4   1     1558.91     1547.48     13.87 o
   5   4   1       46.49       42.59      0.66 o
   6   4   1       16.39       17.77      0.40 o
   7   4   1        2.10        2.68      0.21 o
   8   4   1       20.12       20.50      0.66 o
   9   4   1       20.21       22.05      0.76 o
  10   4   1        1.05        2.35      0.48 o
  11   4   1       53.90       55.42      1.02 o
  12   4   1       59.39       57.86      1.32 o
  13   4   1        3.24        3.74      0.46 o
  14   4   1       24.05       28.12      1.79 o
 -14   5   1      109.83      123.53      3.40 o
 -12   5   1       11.30       13.32      0.63 o
 -11   5   1      139.97      138.00      1.89 o
 -10   5   1      495.76      480.00      5.25 o
  -9   5   1       98.48      102.80      1.49 o
  -8   5   1      128.25      128.82      1.72 o
  -7   5   1       24.44       24.05      0.59 o
  -6   5   1      215.52      208.78      2.70 o
  -5   5   1      648.33      662.20      5.77 o
  -4   5   1      680.97      673.28      6.78 o
  -3   5   1        9.04        8.39      0.23 o
  -2   5   1      124.69      147.28      1.35 o
  -1   5   1      268.19      251.86      2.25 o
   0   5   1      936.83      909.71     10.03 o
   1   5   1      263.14      233.41      2.00 o
   2   5   1       58.85       67.91      0.81 o
   3   5   1      197.12      197.23      2.15 o
   4   5   1       15.94       18.05      0.40 o
   5   5   1       69.20       78.95      1.06 o
   6   5   1      560.95      535.68      5.71 o
   7   5   1      813.21      771.53      6.78 o
   8   5   1       82.76       88.59      1.14 o
   9   5   1       66.79       69.58      1.18 o
  10   5   1      157.42      172.55      2.49 o
  11   5   1      172.55      186.71      2.86 o
  12   5   1       71.18       71.27      1.27 o
  13   5   1       36.29       38.31      1.32 o
 -13   6   1       33.40       35.03      1.57 o
 -12   6   1        0.90        0.13      0.40 o
 -11   6   1        2.58        3.87      0.51 o
 -10   6   1        1.75        1.28      0.33 o
  -9   6   1      186.20      203.26      2.81 o
  -8   6   1       60.01       66.86      1.24 o
  -7   6   1       23.60       19.95      0.68 o
  -6   6   1      214.16      206.29      2.75 o
  -5   6   1       14.89       17.08      0.55 o
  -4   6   1        2.19        1.96      0.23 o
  -3   6   1      146.03      134.18      1.42 o
  -2   6   1      493.13      477.93      3.90 o
  -1   6   1        1.48        2.45      0.17 o
   0   6   1      152.63      137.73      1.99 o
   1   6   1       31.93       28.88      0.49 o
   2   6   1      145.14      132.09      1.55 o
   3   6   1       16.62       13.67      0.50 o
   4   6   1      126.16      121.27      1.48 o
   5   6   1       29.98       31.76      0.65 o
   6   6   1       62.61       60.19      0.96 o
   7   6   1       55.04       54.66      0.92 o
   8   6   1      212.36      206.57      2.87 o
   9   6   1        9.48        9.87      0.53 o
  10   6   1       16.42       18.05      0.63 o
  11   6   1        4.90        5.70      0.51 o
  12   6   1        0.09       -0.10      0.52 o
 -11   7   1       36.50       38.07      1.36 o
 -10   7   1       40.59       37.94      1.19 o
  -9   7   1        2.77        2.68      0.49 o
  -8   7   1       15.10       17.64      0.83 o
  -7   7   1       14.90       17.00      0.79 o
  -6   7   1        5.81        7.34      0.57 o
  -5   7   1        4.21        2.63      0.44 o
  -4   7   1       31.04       29.45      0.93 o
  -3   7   1        5.52        6.75      0.50 o
  -2   7   1        1.24        1.56      0.28 o
  -1   7   1        3.63        3.53      0.27 o
   0   7   1       13.65       15.74      0.41 o
   1   7   1       10.38        6.67      0.33 o
   2   7   1        0.39       -0.18      0.18 o
   3   7   1       87.80       86.05      1.20 o
   4   7   1       19.25       19.43      0.53 o
   5   7   1        4.37        5.43      0.35 o
   6   7   1       69.84       65.99      1.07 o
   7   7   1       41.05       39.84      0.88 o
   8   7   1        5.78        5.69      0.47 o
   9   7   1        7.31        6.53      0.76 o
  10   7   1       27.67       26.72      1.74 o
  11   7   1        0.08        0.55      0.55 o
  -9   8   1       93.42      100.74      2.46 o
  -8   8   1       61.86       66.82      1.86 o
  -7   8   1        2.64        2.23      0.54 o
  -6   8   1      153.91      145.20      2.24 o
  -5   8   1       34.99       33.72      0.89 o
  -4   8   1       15.94       13.69      0.60 o
  -3   8   1        6.74        4.63      0.35 o
  -2   8   1      532.50      517.75      5.11 o
  -1   8   1       52.48       57.83      0.95 o
   0   8   1      141.08      130.86      1.65 o
   1   8   1       68.31       64.56      1.03 o
   2   8   1      129.53      122.46      1.60 o
   3   8   1        1.55        1.67      0.30 o
   4   8   1      159.58      151.83      2.05 o
   5   8   1       10.58       10.50      0.47 o
   6   8   1       19.33       17.55      0.72 o
   7   8   1        0.56        0.93      0.74 o
   8   8   1      123.94      133.38      4.87 o
   9   8   1       12.76       15.75      0.99 o
  -6   9   1       24.65       25.84      1.20 o
  -5   9   1       48.15       47.38      1.56 o
  -4   9   1       15.73       15.77      0.74 o
  -3   9   1       19.82       23.70      0.75 o
  -2   9   1        7.01        6.68      0.51 o
  -1   9   1       57.06       56.91      1.59 o
   0   9   1       71.68       68.31      1.77 o
   1   9   1        7.34        7.06      0.52 o
   2   9   1       34.99       37.33      0.93 o
   3   9   1        9.62       12.87      0.59 o
   4   9   1        1.89        2.43      0.49 o
   5   9   1        2.37        1.85      0.44 o
   6   9   1       10.27        7.60      0.65 o
 -14   0   2       39.51       38.27      2.26 o
 -13   0   2       15.24       17.01      1.49 o
 -12   0   2      178.34      158.45      5.08 o
 -11   0   2      237.85      219.23      6.44 o
 -10   0   2      358.91      362.27      4.91 o
  -9   0   2        4.47        3.38      0.29 o
  -8   0   2     1459.80     1405.14     17.85 o
  -7   0   2      501.26      505.21      5.79 o
  -6   0   2       35.43       53.64      0.93 o
  -5   0   2      222.41      190.79      2.75 o
  -4   0   2    10408.65    10241.38    136.91 o
  -3   0   2     2159.38     2279.71     30.38 o
  -2   0   2      438.92      425.54      5.82 o
  -1   0   2     1078.69     1106.63     14.82 o
   0   0   2      866.28      970.60     13.02 o
   1   0   2        5.69       17.41      0.43 o
   2   0   2    10203.04     9116.88    454.00 o
   3   0   2      448.05      487.20      8.42 o
   4   0   2      909.73      911.51     10.40 o
   5   0   2      717.34      724.36      8.36 o
   6   0   2     3186.42     3084.36     41.61 o
   7   0   2     1073.34     1064.91     12.21 o
   8   0   2        4.39        4.97      0.41 o
   9   0   2       90.25       80.75      1.55 o
  10   0   2       98.46       89.45      1.72 o
  11   0   2      105.28       95.73      1.83 o
  12   0   2        1.31        2.54      0.54 o
  13   0   2      231.90      233.08      7.46 o
  14   0   2        9.28        9.50      1.40 o
 -14   1   2        9.87       11.85      1.01 o
 -13   1   2       34.77       34.83      1.44 o
 -12   1   2      216.56      207.75      4.45 o
 -11   1   2       58.07       53.50      1.04 o
 -10   1   2      283.62      258.61      3.25 o
  -9   1   2       44.17       42.05      0.60 o
  -8   1   2      603.17      589.55      5.07 o
  -7   1   2       65.47       81.63      0.96 o
  -6   1   2      335.02      340.31      3.29 o
  -5   1   2      535.07      582.70      5.48 o
  -4   1   2       13.84       20.77      0.39 o
  -3   1   2       94.84      103.57      1.11 o
  -2   1   2     1207.57     1295.48     12.24 o
  -1   1   2        1.36        1.08      0.14 o
   0   1   2     1947.64     2024.94     19.10 o
   1   1   2     1621.71     1631.01     17.01 o
   2   1   2     1674.19     1647.27     15.55 o
   3   1   2      367.78      406.74      4.00 o
   4   1   2       52.63       51.40      0.59 o
   5   1   2      715.03      709.20      5.80 o
   6   1   2       83.46       90.61      1.02 o
   7   1   2       66.95       72.97      1.85 o
   8   1   2        9.47       11.25      0.31 o
   9   1   2       95.22      101.07      1.30 o
  10   1   2      232.06      226.23      3.67 o
  11   1   2      162.59      152.44      2.44 o
  12   1   2        1.64        2.18      0.33 o
  13   1   2       18.23       20.91      1.50 o
  14   1   2        2.75        4.29      1.08 o
 -15   2   2       34.21       35.18      2.17 o
 -14   2   2        6.69        7.49      0.85 o
 -13   2   2        8.00        7.91      0.54 o
 -12   2   2       31.03       26.32      0.83 o
 -11   2   2      129.02      126.44      1.85 o
 -10   2   2       61.96       62.38      1.08 o
  -9   2   2       52.78       49.62      0.91 o
  -8   2   2      113.80      116.62      1.32 o
  -7   2   2      221.72      231.84      2.35 o
  -6   2   2        0.00       -0.10      0.10 o
  -5   2   2        2.30        2.21      0.13 o
  -4   2   2       10.59        7.40      0.33 o
  -3   2   2       39.64       42.54      0.57 o
  -2   2   2        0.28        0.17      0.08 o
  -1   2   2     2416.88     2585.99     24.30 o
   0   2   2      295.55      321.30      3.19 o
   1   2   2      224.51      244.70      2.49 o
   2   2   2      575.33      562.42      5.46 o
   3   2   2       45.58       61.18      0.62 o
   4   2   2       37.25       34.03      0.42 o
   5   2   2      350.99      340.01      2.90 o
   6   2   2       71.40       82.71      0.91 o
   7   2   2        7.02        5.29      0.22 o
   8   2   2        6.45        5.94      0.25 o
   9   2   2       54.47       53.72      0.82 o
  10   2   2       15.90       17.17      0.63 o
  11   2   2        0.11        0.53      0.23 o
  12   2   2        0.55        2.10      0.66 o
  13   2   2       43.66       44.02      1.09 o
  14   2   2        9.54       10.64      1.12 o
 -14   3   2       51.83       49.62      1.77 o
 -13   3   2       49.83       47.51      1.11 o
 -12   3   2      223.77      213.42      2.88 o
 -11   3   2        2.43        4.31      0.43 o
 -10   3   2      303.65      277.97      3.54 o
  -9   3   2      193.74      186.91      2.26 o
  -8   3   2      149.71      140.15      1.59 o
  -7   3   2      874.49      905.57      7.79 o
  -6   3   2      347.04      357.97      3.22 o
  -5   3   2        0.72        0.66      0.13 o
  -4   3   2      202.17      226.74      1.97 o
  -3   3   2      156.11      132.86      1.30 o
  -2   3   2     1514.53     1502.36     11.91 o
  -1   3   2      250.52      235.09      2.17 o
   0   3   2        1.12        1.65      0.12 o
   1   3   2     1178.94     1261.62      9.90 o
   2   3   2      762.83      814.52      6.16 o
   3   3   2      443.37      418.61      3.28 o
   4   3   2      156.00      138.34      1.34 o
   5   3   2     1610.83     1595.05     12.70 o
   6   3   2       31.23       31.27      0.66 o
   7   3   2      700.86      679.71      5.64 o
   8   3   2      333.37      323.17      2.89 o
   9   3   2      123.72      125.44      1.44 o
  10   3   2      205.24      208.16      2.19 o
  11   3   2       67.14       66.26      1.54 o
  12   3   2        3.52        4.81      0.74 o
  13   3   2        1.81        1.79      0.55 o
  14   3   2       25.17       27.60      1.65 o
 -14   4   2       32.40       27.29      1.36 o
 -13   4   2       24.00       19.60      0.74 o
 -12   4   2       47.79       50.87      1.37 o
 -11   4   2      150.84      146.77      2.40 o
 -10   4   2        4.48        6.88      0.45 o
  -9   4   2        3.78        4.32      0.31 o
  -8   4   2       46.98       50.11      0.95 o
  -7   4   2      631.38      638.50      6.11 o
  -6   4   2       12.73       12.57      0.37 o
  -5   4   2      199.99      179.33      1.70 o
  -4   4   2      528.97      545.55      4.19 o
  -3   4   2      741.49      751.47      5.68 o
  -2   4   2      734.94      765.36      6.08 o
  -1   4   2      332.47      312.66      2.34 o
   0   4   2      139.11      123.77      2.10 o
   1   4   2       84.24       96.79      0.98 o
   2   4   2      506.75      483.36      4.21 o
   3   4   2      342.44      337.47      3.10 o
   4   4   2       38.19       35.12      0.57 o
   5   4   2      114.38      122.95      1.69 o
   6   4   2      265.42      270.56      2.84 o
   7   4   2       17.34       19.03      0.46 o
   8   4   2       27.85       30.43      0.61 o
   9   4   2       22.45       22.76      0.53 o
  10   4   2      228.37      219.99      3.24 o
  11   4   2        0.47        0.13      0.23 o
  12   4   2       11.78       13.08      0.63 o
  13   4   2       25.54       28.50      1.83 o
 -14   5   2        4.79        3.10      0.74 o
 -13   5   2        0.00        0.04      0.53 o
 -12   5   2        1.78        1.42      0.37 o
 -11   5   2        9.68        7.89      0.53 o
 -10   5   2        7.93        8.83      0.54 o
  -9   5   2       16.58       19.73      0.58 o
  -8   5   2        0.01        0.33      0.22 o
  -7   5   2      177.25      178.41      2.47 o
  -6   5   2       41.73       38.91      0.85 o
  -5   5   2        3.32        2.83      0.28 o
  -4   5   2        6.36        9.16      0.28 o
  -3   5   2       48.12       56.56      0.67 o
  -2   5   2       63.37       59.32      0.69 o
  -1   5   2       87.20       81.14      0.86 o
   0   5   2        0.92        0.28      0.14 o
   1   5   2        8.90        8.44      0.39 o
   2   5   2        1.78        2.31      0.19 o
   3   5   2       59.46       58.00      0.80 o
   4   5   2        2.58        3.32      0.48 o
   5   5   2       33.35       32.52      0.66 o
   6   5   2        7.05        6.86      0.32 o
   7   5   2       48.19       48.22      0.87 o
   8   5   2       37.52       37.62      0.70 o
   9   5   2        2.12        2.41      0.26 o
  10   5   2       55.40       55.66      1.09 o
  11   5   2       21.77       23.31      0.71 o
  12   5   2        5.98        6.04      0.65 o
  13   5   2        0.70        0.21      0.41 o
 -12   6   2        9.42        9.69      0.99 o
 -11   6   2      137.78      137.89      3.75 o
 -10   6   2        1.30        3.79      0.40 o
  -9   6   2       46.28       51.95      1.09 o
  -8   6   2       34.66       34.71      0.87 o
  -7   6   2      707.49      684.74      7.90 o
  -6   6   2        1.59        1.61      0.42 o
  -5   6   2      124.91      136.59      1.97 o
  -4   6   2       52.59       53.84      1.01 o
  -3   6   2      190.35      196.21      2.72 o
  -2   6   2      152.40      160.86      1.53 o
  -1   6   2      869.05      857.61      6.78 o
   0   6   2       53.25       49.85      0.71 o
   1   6   2       26.00       23.71      0.47 o
   2   6   2      145.44      134.76      1.61 o
   3   6   2      156.61      163.10      1.89 o
   4   6   2       84.24       78.50      1.13 o
   5   6   2       51.64       51.50      0.88 o
   6   6   2       73.65       70.64      1.09 o
   7   6   2       15.54       15.83      0.51 o
   8   6   2       26.33       28.33      0.64 o
   9   6   2       47.56       48.06      0.93 o
  10   6   2      164.86      154.77      2.79 o
  11   6   2        3.75        5.10      1.12 o
  12   6   2        5.31        5.69      0.81 o
 -11   7   2        3.78        4.13      0.67 o
 -10   7   2       88.71       99.00      2.05 o
  -9   7   2       33.13       35.38      1.12 o
  -8   7   2        9.36       11.77      0.59 o
  -7   7   2        6.96        8.79      0.52 o
  -6   7   2      118.62      130.99      2.01 o
  -5   7   2      190.38      205.46      2.81 o
  -4   7   2        9.82       13.37      0.55 o
  -3   7   2      615.29      584.90      6.83 o
  -2   7   2       11.99       11.47      0.34 o
  -1   7   2        2.79        4.06      0.23 o
   0   7   2      229.91      202.51      2.78 o
   1   7   2      415.88      394.82      5.80 o
   2   7   2      101.36      101.75      1.44 o
   3   7   2      150.59      143.78      1.78 o
   4   7   2       56.26       50.94      0.91 o
   5   7   2      140.52      127.52      1.67 o
   6   7   2       32.64       27.81      0.69 o
   7   7   2      153.97      159.66      2.05 o
   8   7   2       53.03       57.24      1.27 o
   9   7   2        9.28        9.92      0.81 o
  10   7   2       12.92       13.52      0.91 o
  -9   8   2        8.42        5.95      0.72 o
  -8   8   2        3.48        5.60      0.69 o
  -7   8   2       15.11       15.04      0.92 o
  -6   8   2        3.19        3.33      0.42 o
  -5   8   2        4.63        4.84      0.47 o
  -4   8   2       19.35       19.64      0.68 o
  -3   8   2        1.16        2.37      0.75 o
  -2   8   2        8.04        9.90      0.60 o
  -1   8   2        1.82        2.56      0.59 o
   0   8   2       14.79       15.69      0.51 o
   1   8   2        5.01        5.59      0.37 o
   2   8   2        0.89        0.66      0.26 o
   3   8   2       31.23       31.63      0.74 o
   4   8   2       50.69       55.67      1.01 o
   5   8   2        7.35        6.66      0.45 o
   6   8   2        0.99        1.41      0.37 o
   7   8   2        0.95        0.54      0.37 o
   8   8   2        0.11        0.11      0.38 o
  -6   9   2       25.95       23.81      1.13 o
  -5   9   2        5.99        4.95      0.64 o
  -4   9   2        1.78        2.69      0.55 o
  -3   9   2       23.21       22.40      1.01 o
  -2   9   2        5.20        5.26      1.11 o
  -1   9   2        0.56        0.39      0.44 o
   0   9   2        1.45        0.92      0.45 o
   1   9   2       69.66       73.54      1.44 o
   2   9   2       46.70       49.32      1.31 o
   3   9   2        0.01        0.35      0.46 o
   4   9   2       32.35       30.86      1.08 o
   5   9   2       48.13       48.38      1.37 o
 -14   1   3       47.63       45.71      1.78 o
 -13   1   3       53.10       51.58      1.82 o
 -12   1   3      603.16      557.08      6.68 o
 -11   1   3      191.40      180.20      2.95 o
 -10   1   3       81.74       89.53      1.24 o
  -9   1   3        9.10        9.15      0.32 o
  -8   1   3      165.48      173.33      1.81 o
  -7   1   3       55.74       51.95      0.70 o
  -6   1   3      122.43      146.01      1.43 o
  -5   1   3     1049.69     1038.56      8.79 o
  -4   1   3      412.32      411.87      3.61 o
  -3   1   3      112.60      141.90      1.28 o
  -2   1   3       36.35       51.11      0.61 o
  -1   1   3     2007.34     2025.22     15.91 o
   0   1   3     1396.35     1445.02     12.39 o
   1   1   3        1.23        1.56      0.15 o
   2   1   3      378.64      364.89      3.24 o
   3   1   3      924.84      933.08      8.12 o
   4   1   3      289.03      295.02      2.51 o
   5   1   3     2318.22     2282.36     16.93 o
   6   1   3      126.90      121.07      1.21 o
   7   1   3      126.63      124.74      1.52 o
   8   1   3        5.33        5.94      0.29 o
   9   1   3      329.17      322.38      3.41 o
  10   1   3      104.55      108.13      1.59 o
  11   1   3        4.79        2.71      0.28 o
  12   1   3       70.27       69.00      1.12 o
  13   1   3        2.38        2.42      0.37 o
  14   1   3        1.42        0.78      0.66 o
 -14   2   3        1.75        2.67      1.03 o
 -13   2   3      154.57      152.73      2.26 o
 -12   2   3       36.04       34.62      0.84 o
 -11   2   3       42.09       40.56      0.89 o
 -10   2   3       13.98       15.64      0.55 o
  -9   2   3     1004.60     1016.84     10.39 o
  -8   2   3        0.25        1.36      0.18 o
  -7   2   3      943.73      910.37      7.76 o
  -6   2   3      495.26      471.49      4.14 o
  -5   2   3     1951.72     2031.75     16.99 o
  -4   2   3      347.07      388.01      3.22 o
  -3   2   3     2281.70     2380.42     18.69 o
  -2   2   3       11.26       15.35      0.34 o
  -1   2   3      229.45      221.65      1.80 o
   0   2   3      150.10      137.31      1.19 o
   1   2   3      608.32      600.47      4.90 o
   2   2   3       25.19       19.70      0.32 o
   3   2   3      484.68      492.07      3.84 o
   4   2   3     1061.07     1053.47      7.96 o
   5   2   3      274.71      265.86      2.37 o
   6   2   3       11.66       15.33      0.47 o
   7   2   3        0.28        0.58      0.28 o
   8   2   3      588.35      544.94      4.90 o
   9   2   3        7.85        7.09      0.32 o
  10   2   3       52.30       57.00      0.98 o
  11   2   3       43.48       45.96      0.98 o
  12   2   3      126.58      128.44      2.32 o
  13   2   3       42.57       47.04      1.52 o
  14   2   3      105.66      108.74      3.53 o
 -14   3   3        2.30        1.34      0.59 o
 -13   3   3        4.59        3.30      0.40 o
 -12   3   3        0.20        0.52      0.30 o
 -11   3   3       65.03       61.57      1.17 o
 -10   3   3       73.99       66.49      1.78 o
  -9   3   3       27.32       28.07      0.69 o
  -8   3   3        0.46        1.15      0.42 o
  -7   3   3        1.07        1.37      0.15 o
  -6   3   3       22.07       26.71      0.42 o
  -5   3   3       16.69       18.73      0.34 o
  -4   3   3       20.90       20.21      0.35 o
  -3   3   3       96.13      104.59      1.02 o
  -2   3   3        3.17        1.61      0.12 o
  -1   3   3      459.18      454.25      3.70 o
   0   3   3      941.52      950.88      6.75 o
   1   3   3      149.24      160.07      1.32 o
   2   3   3       66.62       62.93      0.69 o
   3   3   3       72.05       79.91      0.83 o
   4   3   3       95.40       91.10      1.01 o
   5   3   3        1.84        2.96      0.33 o
   6   3   3       58.16       56.87      0.76 o
   7   3   3        0.10        0.14      0.14 o
   8   3   3       67.79       64.85      0.93 o
   9   3   3       32.18       33.77      0.65 o
  10   3   3       29.22       31.63      0.64 o
  11   3   3        8.95        9.12      0.50 o
  12   3   3        0.68        0.65      0.79 o
  13   3   3       10.48       11.05      1.21 o
 -14   4   3        0.51        1.51      0.64 o
 -13   4   3       26.94       30.87      1.06 o
 -12   4   3      175.61      182.91      2.97 o
 -11   4   3       13.74       11.08      0.59 o
 -10   4   3       20.01       18.84      0.70 o
  -9   4   3      120.92      117.53      2.03 o
  -8   4   3       32.97       27.47      0.58 o
  -7   4   3        0.55        1.54      0.30 o
  -6   4   3      287.83      287.15      2.49 o
  -5   4   3      218.68      213.19      2.02 o
  -4   4   3     1272.04     1297.74     10.22 o
  -3   4   3      405.35      449.40      3.52 o
  -2   4   3       42.04       38.63      0.47 o
  -1   4   3        8.51       10.71      0.26 o
   0   4   3      224.43      202.52      5.44 o
   1   4   3      300.29      284.04      2.31 o
   2   4   3        1.95        0.88      0.13 o
   3   4   3       22.78       21.11      0.46 o
   4   4   3       12.34       13.97      0.39 o
   5   4   3       29.18       34.68      0.63 o
   6   4   3      183.92      181.72      1.95 o
   7   4   3        5.64        5.50      0.31 o
   8   4   3       91.96       89.43      1.20 o
   9   4   3       40.05       38.84      0.74 o
  10   4   3       21.79       23.99      0.59 o
  11   4   3      118.99      128.05      1.75 o
  12   4   3       49.73       54.73      2.53 o
  13   4   3       26.61       26.88      1.80 o
 -13   5   3        5.96        6.50      0.86 o
 -12   5   3      109.08      116.28      2.66 o
 -11   5   3       11.27       10.41      1.60 o
 -10   5   3       43.69       34.08      0.97 o
  -9   5   3       82.57       91.95      1.74 o
  -8   5   3      689.34      691.40      7.25 o
  -7   5   3        1.51        0.33      0.25 o
  -6   5   3        1.74        2.97      0.31 o
  -5   5   3        0.39        1.14      0.25 o
  -4   5   3      893.23      875.09      7.91 o
  -3   5   3       34.63       31.68      0.56 o
  -2   5   3       85.85       81.16      1.29 o
  -1   5   3       50.15       49.76      0.65 o
   0   5   3      297.35      308.22      2.92 o
   1   5   3       56.14       58.12      0.82 o
   2   5   3      728.09      724.14      6.80 o
   3   5   3      460.13      428.46      3.96 o
   4   5   3        0.70        0.59      0.18 o
   5   5   3      202.04      198.66      2.11 o
   6   5   3      201.36      195.68      2.12 o
   7   5   3      188.61      188.85      2.09 o
   8   5   3       55.87       54.35      0.92 o
   9   5   3      171.22      173.96      2.02 o
  10   5   3       10.74       11.03      0.46 o
  11   5   3        0.17        0.05      0.32 o
  12   5   3        8.74        9.89      1.17 o
 -12   6   3       10.02       14.30      1.15 o
 -11   6   3        0.45       -0.06      0.53 o
 -10   6   3       32.17       29.74      1.48 o
  -9   6   3       13.80       13.61      0.58 o
  -8   6   3        2.41        3.72      0.47 o
  -7   6   3       82.53       80.91      1.43 o
  -6   6   3       34.15       30.87      0.80 o
  -5   6   3       15.12       19.10      0.61 o
  -4   6   3        3.45        5.38      0.28 o
  -3   6   3       45.12       47.07      0.74 o
  -2   6   3      137.21      142.11      1.51 o
  -1   6   3      138.28      142.82      1.42 o
   0   6   3      454.64      430.58      4.26 o
   1   6   3       40.87       40.91      0.76 o
   2   6   3       33.38       30.82      0.66 o
   3   6   3      100.26       95.82      1.32 o
   4   6   3       76.86       77.89      1.17 o
   5   6   3       49.59       48.57      0.90 o
   6   6   3       15.50       15.57      0.52 o
   7   6   3       35.45       35.27      0.74 o
   8   6   3       19.35       19.45      0.58 o
   9   6   3       12.17       10.61      0.56 o
  10   6   3       17.14       20.59      0.88 o
  11   6   3        9.09       10.65      1.08 o
 -10   7   3        0.02       -0.21      0.49 o
  -9   7   3        1.09        0.21      0.51 o
  -8   7   3       10.01        7.98      0.72 o
  -7   7   3        6.01        6.76      0.47 o
  -6   7   3        4.46        5.47      0.43 o
  -5   7   3        5.81        6.44      0.45 o
  -4   7   3       34.44       33.47      0.84 o
  -3   7   3        6.55        5.29      0.41 o
  -2   7   3        0.48        0.70      0.21 o
  -1   7   3       22.50       24.19      0.54 o
   0   7   3       48.35       52.23      0.91 o
   1   7   3        4.64        5.52      0.35 o
   2   7   3       73.64       72.54      1.14 o
   3   7   3       26.62       24.79      0.64 o
   4   7   3        2.10        2.15      0.43 o
   5   7   3       53.53       53.13      1.00 o
   6   7   3       16.42       15.73      0.57 o
   7   7   3        0.33        0.51      0.32 o
   8   7   3       19.64       20.03      1.91 o
   9   7   3       18.59       20.72      1.30 o
  -8   8   3       15.78       15.64      0.96 o
  -7   8   3       76.69       88.77      2.22 o
  -6   8   3       83.81       95.23      2.29 o
  -5   8   3        6.54        8.67      0.57 o
  -4   8   3       18.92       18.07      0.67 o
  -3   8   3       77.31       78.94      1.87 o
  -2   8   3       71.60       69.95      2.18 o
  -1   8   3       10.31       11.50      0.67 o
   0   8   3      347.28      333.33      3.56 o
   1   8   3       45.70       44.90      0.90 o
   2   8   3       25.25       25.13      0.71 o
   3   8   3       15.82       11.84      0.68 o
   4   8   3       76.71       79.61      1.75 o
   5   8   3       46.55       47.11      1.32 o
   6   8   3        7.71        7.60      0.64 o
   7   8   3       15.83       17.02      1.04 o
  -4   9   3       70.67       69.77      3.15 o
  -3   9   3        3.76        2.67      1.03 o
  -1   9   3       16.99       15.81      1.58 o
   0   9   3       20.25       21.70      0.88 o
   1   9   3       24.10       26.27      0.98 o
   2   9   3        6.83        7.52      0.63 o
   3   9   3       22.05       21.84      0.93 o
 -13   0   4       24.37       26.29      1.89 o
 -12   0   4      146.07      163.13      5.45 o
 -11   0   4       87.08       94.12      1.71 o
 -10   0   4      419.90      436.76      9.31 o
  -9   0   4      826.65      783.10     10.28 o
  -8   0   4     1618.81     1596.88     20.41 o
  -7   0   4       20.76       13.84      0.54 o
  -6   0   4      107.77       97.89      1.65 o
  -5   0   4      395.35      436.39      5.90 o
  -4   0   4        1.71        1.85      0.25 o
  -3   0   4      247.80      291.26      3.54 o
  -2   0   4     2434.88     2410.93     26.81 o
  -1   0   4      819.32      766.25      7.72 o
   0   0   4      823.42      891.33      8.95 o
   1   0   4       41.01       36.39      0.61 o
   2   0   4      933.31      898.81      9.03 o
   3   0   4     1217.95     1216.33     13.74 o
   4   0   4        3.28        4.83      0.26 o
   5   0   4        9.34        7.35      0.97 o
   6   0   4      120.90      111.23      2.92 o
   7   0   4      524.03      490.60      8.98 o
   8   0   4      412.74      420.84      7.90 o
   9   0   4      282.40      283.92      5.70 o
  10   0   4       10.48       10.23      0.59 o
  11   0   4        4.66        6.69      0.54 o
  12   0   4      113.67      113.05      3.07 o
  13   0   4      109.25      111.46      3.52 o
 -13   1   4       18.09       18.00      1.18 o
 -12   1   4       14.86       14.38      0.63 o
 -11   1   4        1.35        0.96      0.30 o
 -10   1   4      164.54      166.79      2.11 o
  -9   1   4        1.08        1.73      0.22 o
  -8   1   4      146.39      142.71      1.60 o
  -7   1   4       14.74       15.98      0.40 o
  -6   1   4      394.11      367.57      3.57 o
  -5   1   4       19.90       16.15      0.35 o
  -4   1   4      502.67      509.60      4.20 o
  -3   1   4      130.63      120.26      1.17 o
  -2   1   4      957.81      996.68      7.47 o
  -1   1   4      163.32      160.17      1.30 o
   0   1   4      405.43      415.37      3.06 o
   1   1   4      119.84      123.26      1.06 o
   2   1   4      117.75      119.64      1.04 o
   3   1   4       86.90       83.11      0.91 o
   4   1   4       52.09       56.74      0.89 o
   5   1   4       21.31       22.73      0.39 o
   6   1   4      123.90      116.33      1.23 o
   7   1   4      375.32      350.92      3.10 o
   8   1   4       26.52       25.86      0.61 o
   9   1   4        0.39        0.19      0.22 o
  10   1   4        2.71        3.41      0.30 o
  11   1   4       53.35       49.46      0.94 o
  12   1   4        0.24        0.39      0.29 o
  13   1   4        4.40        4.03      0.80 o
 -14   2   4        0.42        0.71      0.56 o
 -13   2   4        2.98        2.89      0.43 o
 -12   2   4        1.52        1.51      0.43 o
 -11   2   4       31.85       27.50      0.75 o
 -10   2   4      161.31      151.84      2.19 o
  -9   2   4      229.18      219.86      2.30 o
  -8   2   4       60.21       56.70      0.82 o
  -7   2   4       82.34       89.44      1.11 o
  -6   2   4        2.54        2.66      0.20 o
  -5   2   4      306.22      315.09      2.68 o
  -4   2   4       39.14       35.88      0.52 o
  -3   2   4       34.02       37.95      0.48 o
  -2   2   4      155.17      150.65      1.39 o
  -1   2   4       66.57       63.74      0.68 o
   0   2   4       15.10       15.00      0.29 o
   1   2   4        5.05        4.51      0.19 o
   2   2   4        0.42        0.81      0.18 o
   3   2   4      106.58      101.03      0.98 o
   4   2   4        0.00        1.27      0.35 o
   5   2   4        9.89        8.66      0.31 o
   6   2   4      170.25      166.25      2.97 o
   7   2   4       61.56       62.68      0.84 o
   8   2   4      146.48      140.90      1.50 o
   9   2   4       26.16       24.19      0.63 o
  10   2   4        0.21       -0.21      0.21 o
  11   2   4       10.16        8.93      0.46 o
  12   2   4        7.90        9.44      0.77 o
  13   2   4        3.43        2.41      0.56 o
 -14   3   4       63.38       55.84      2.08 o
 -13   3   4       86.63       86.18      1.75 o
 -12   3   4        0.87        1.62      0.36 o
 -11   3   4       22.78       28.57      0.79 o
 -10   3   4      218.09      231.79      3.12 o
  -9   3   4      146.59      146.47      2.12 o
  -8   3   4       75.31       69.49      0.95 o
  -7   3   4        8.53        8.41      0.32 o
  -6   3   4      411.29      414.30      3.48 o
  -5   3   4        3.82        5.93      0.23 o
  -4   3   4       18.61       15.45      0.35 o
  -3   3   4      146.64      125.73      1.24 o
  -2   3   4     1339.95     1298.00     12.18 o
  -1   3   4      268.28      277.18      2.26 o
   0   3   4     1199.46     1228.27      9.20 o
   1   3   4      354.16      354.19      3.08 o
   2   3   4        9.18       10.44      0.36 o
   3   3   4      312.15      297.93      2.87 o
   4   3   4      510.94      500.04      4.27 o
   5   3   4       15.55       13.25      0.37 o
   6   3   4       53.41       57.73      0.81 o
   7   3   4      228.05      229.36      2.37 o
   8   3   4       31.58       38.05      0.87 o
   9   3   4       62.75       64.08      1.05 o
  10   3   4       12.48       13.23      0.64 o
  11   3   4       55.14       51.90      1.41 o
  12   3   4        0.75        0.76      0.49 o
 -13   4   4        7.34        7.03      0.89 o
 -12   4   4       58.41       55.41      1.66 o
 -11   4   4       77.32       82.76      1.69 o
 -10   4   4        3.84        1.98      0.38 o
  -9   4   4      120.85      115.43      1.80 o
  -8   4   4       81.11       80.43      1.38 o
  -7   4   4      194.56      177.65      1.93 o
  -6   4   4       59.27       72.69      0.86 o
  -5   4   4      665.68      666.70      5.43 o
  -4   4   4       13.59       16.65      0.41 o
  -3   4   4       12.94       12.02      0.31 o
  -2   4   4       41.36       42.58      0.59 o
  -1   4   4      409.76      413.43      3.68 o
   0   4   4       12.22       12.35      0.37 o
   1   4   4       41.94       40.21      0.83 o
   2   4   4      102.68       94.72      1.17 o
   3   4   4      280.49      279.73      2.75 o
   4   4   4       24.92       22.95      0.52 o
   5   4   4      100.00      101.04      1.29 o
   6   4   4       84.19       79.97      1.12 o
   7   4   4       13.62       12.54      0.44 o
   8   4   4       11.66       13.69      0.46 o
   9   4   4       44.93       45.25      0.84 o
  10   4   4       74.21       73.25      1.59 o
  11   4   4        7.59        7.86      0.61 o
 -12   5   4        0.00        0.37      0.59 o
 -11   5   4        3.77        3.08      0.58 o
 -10   5   4        2.91        2.54      0.42 o
  -9   5   4       17.37       17.78      0.84 o
  -8   5   4        4.94        3.99      0.48 o
  -7   5   4        0.16        0.23      0.26 o
  -6   5   4        0.99        0.46      0.28 o
  -5   5   4        5.56        9.34      0.35 o
  -4   5   4      141.13      129.92      1.50 o
  -3   5   4        5.38        3.79      0.25 o
  -2   5   4      127.42      132.74      1.51 o
  -1   5   4       70.11       63.57      0.89 o
   0   5   4       51.34       50.20      1.44 o
   1   5   4        0.48        0.77      0.19 o
   2   5   4       35.21       34.98      0.65 o
   3   5   4        2.53        2.39      0.24 o
   4   5   4       20.13       21.75      0.54 o
   5   5   4        4.79        5.13      0.32 o
   6   5   4       18.17       18.69      0.53 o
   7   5   4        0.97        1.51      0.26 o
   8   5   4        4.09        4.19      0.34 o
   9   5   4       22.15       24.38      0.69 o
  10   5   4        0.05       -0.21      0.33 o
  11   5   4        1.30        1.23      0.62 o
 -11   6   4      118.97      120.20      3.55 o
 -10   6   4       21.88       23.01      1.34 o
  -9   6   4      128.40      138.17      3.84 o
  -8   6   4       21.74       28.06      0.90 o
  -7   6   4       41.13       38.99      0.94 o
  -6   6   4       20.51       26.77      0.78 o
  -5   6   4      651.55      648.18      8.69 o
  -4   6   4        7.34       11.27      0.45 o
  -3   6   4       36.30       33.17      0.63 o
  -2   6   4       31.05       26.80      0.56 o
  -1   6   4      198.94      188.46      2.23 o
   0   6   4       15.15       12.25      0.65 o
   1   6   4       49.74       54.23      0.93 o
   2   6   4       15.98       16.75      0.52 o
   3   6   4        3.58        4.20      0.33 o
   4   6   4        0.19        0.13      0.23 o
   5   6   4       63.26       70.35      1.70 o
   6   6   4      140.97      138.74      1.74 o
   7   6   4        1.15        1.07      0.32 o
   8   6   4       40.19       44.93      1.16 o
   9   6   4       23.84       27.24      1.03 o
  -9   7   4       33.98       41.68      1.82 o
  -8   7   4        0.77        1.73      0.49 o
  -7   7   4       66.87       63.52      1.53 o
  -6   7   4       73.07       66.05      1.32 o
  -5   7   4       19.03       18.80      0.71 o
  -4   7   4       20.06       23.56      0.73 o
  -3   7   4      106.62      111.64      1.42 o
  -2   7   4       18.28       15.68      0.74 o
  -1   7   4       77.02       79.97      1.42 o
   0   7   4       50.83       53.75      1.07 o
   1   7   4       57.18       56.84      1.01 o
   2   7   4      193.47      185.67      2.26 o
   3   7   4      289.66      286.08      3.45 o
   4   7   4      170.50      171.43      2.18 o
   5   7   4       18.46       16.64      0.82 o
   6   7   4       10.17       11.22      0.86 o
   7   7   4       21.43       23.54      1.18 o
  -7   8   4        0.00        1.14      0.55 o
  -6   8   4        2.64        1.95      0.51 o
  -5   8   4       23.60       29.46      1.19 o
  -4   8   4       16.71       22.00      0.82 o
  -3   8   4        6.41        5.66      1.14 o
  -2   8   4        9.66        9.19      0.73 o
  -1   8   4       14.55       13.11      0.65 o
   0   8   4       22.05       22.38      0.82 o
   1   8   4        0.36       -0.15      0.42 o
   2   8   4        5.23        5.13      0.73 o
   3   8   4        0.67        0.14      0.38 o
   4   8   4        8.90       11.14      1.07 o
   5   8   4        0.74        0.13      0.61 o
 -13   1   5       21.52       26.41      1.03 o
 -12   1   5       55.22       55.80      1.17 o
 -11   1   5       23.13       22.72      0.56 o
 -10   1   5       39.42       38.88      0.71 o
  -9   1   5       50.92       56.74      0.87 o
  -8   1   5        2.44        2.82      0.25 o
  -7   1   5      388.13      371.09      3.68 o
  -6   1   5      164.77      150.85      1.72 o
  -5   1   5      727.33      718.05      6.75 o
  -4   1   5      180.02      157.07      1.73 o
  -3   1   5       34.16       37.61      0.57 o
  -2   1   5      350.63      354.71      2.69 o
  -1   1   5       28.16       33.54      0.44 o
   0   1   5      280.49      287.97      2.39 o
   1   1   5      601.81      601.71      4.41 o
   2   1   5      597.59      568.52      4.20 o
   3   1   5       43.09       42.94      0.55 o
   4   1   5       96.49       98.80      1.11 o
   5   1   5      236.19      224.38      2.13 o
   6   1   5       74.98       72.64      0.93 o
   7   1   5       31.50       27.09      0.65 o
   8   1   5       11.34        9.73      0.42 o
   9   1   5        2.80        2.53      0.29 o
  10   1   5       72.18       66.75      1.16 o
  11   1   5       26.76       28.64      1.67 o
  12   1   5       42.07       42.59      1.44 o
 -14   2   5       47.74       56.73      2.16 o
 -13   2   5      149.63      163.91      4.34 o
 -12   2   5        1.67        2.07      0.48 o
 -11   2   5      236.08      225.39      3.12 o
 -10   2   5      209.20      196.21      2.17 o
  -9   2   5       30.38       31.23      0.63 o
  -8   2   5        2.10        1.09      0.22 o
  -7   2   5      682.09      689.89      6.50 o
  -6   2   5      147.15      151.87      1.73 o
  -5   2   5      419.09      396.94      3.91 o
  -4   2   5       44.06       43.52      0.64 o
  -3   2   5      428.76      421.08      3.56 o
  -2   2   5        2.17        3.45      0.19 o
  -1   2   5      392.45      384.37      2.91 o
   0   2   5      116.27      110.65      1.03 o
   1   2   5      457.30      442.16      3.33 o
   2   2   5       32.26       33.06      0.48 o
   3   2   5      153.16      154.45      1.57 o
   4   2   5      270.63      257.73      2.40 o
   5   2   5        2.48        2.78      0.25 o
   6   2   5       83.26       81.58      1.03 o
   7   2   5       94.50       92.60      1.14 o
   8   2   5       48.34       45.46      0.80 o
   9   2   5       10.15       10.69      0.48 o
  10   2   5      224.13      221.41      4.77 o
  11   2   5       43.66       50.81      1.63 o
 -13   3   5        2.45        2.82      0.74 o
 -12   3   5        9.42        8.55      0.96 o
 -11   3   5       16.31       14.22      0.62 o
 -10   3   5        0.08        0.18      0.29 o
  -9   3   5       65.96       61.23      1.19 o
  -8   3   5       46.00       47.71      0.79 o
  -7   3   5      106.04       95.11      1.23 o
  -6   3   5        1.30        0.01      0.22 o
  -5   3   5        7.84        8.08      0.33 o
  -4   3   5      272.47      263.72      2.36 o
  -3   3   5        0.08       -0.12      0.13 o
  -2   3   5       28.50       29.31      0.64 o
  -1   3   5       11.38       11.25      0.34 o
   0   3   5        1.85        1.80      0.25 o
   1   3   5        0.17        0.41      0.13 o
   2   3   5       76.41       74.65      1.00 o
   3   3   5       33.50       32.72      0.62 o
   4   3   5       11.60       11.51      0.39 o
   5   3   5        5.67        6.33      0.35 o
   6   3   5      164.78      165.13      1.99 o
   7   3   5        7.23        8.69      0.38 o
   8   3   5       14.05       12.53      0.44 o
   9   3   5        0.59        0.35      0.27 o
  10   3   5        4.15        3.55      0.62 o
  11   3   5        4.51        4.22      0.68 o
 -12   4   5        0.62        0.99      0.62 o
 -11   4   5        5.07        4.88      0.66 o
 -10   4   5      110.11      109.33      2.05 o
  -9   4   5        1.24        1.36      0.34 o
  -8   4   5       74.54       79.57      1.41 o
  -7   4   5      148.66      161.27      1.85 o
  -6   4   5      145.68      152.48      1.76 o
  -5   4   5       12.56        9.36      0.32 o
  -4   4   5       91.21       87.86      1.06 o
  -3   4   5      185.05      181.73      1.85 o
  -2   4   5      109.79      109.49      1.25 o
  -1   4   5       10.29       10.09      0.34 o
   0   4   5       31.90       31.53      0.51 o
   1   4   5      184.42      176.29      1.90 o
   2   4   5       66.04       65.40      0.95 o
   3   4   5      202.15      200.52      2.15 o
   4   4   5       56.59       61.16      0.95 o
   5   4   5        5.64        5.95      0.34 o
   6   4   5        5.33        5.90      0.35 o
   7   4   5      117.38      119.25      1.54 o
   8   4   5       29.81       29.53      0.74 o
   9   4   5        3.57        4.27      0.42 o
  10   4   5       20.14       20.99      0.89 o
 -11   5   5       31.53       38.70      1.80 o
 -10   5   5        9.63        9.18      0.96 o
  -9   5   5        5.21        2.81      0.65 o
  -8   5   5      153.45      144.59      2.92 o
  -7   5   5       36.14       38.46      1.21 o
  -6   5   5      189.13      179.16      2.14 o
  -5   5   5       13.72       13.54      0.43 o
  -4   5   5       98.79       88.65      1.17 o
  -3   5   5        2.31        1.51      0.41 o
  -2   5   5      837.99      853.73      7.36 o
  -1   5   5      212.17      220.09      2.21 o
   0   5   5        5.80        5.60      0.37 o
   1   5   5       68.24       61.50      0.95 o
   2   5   5      274.19      267.05      2.74 o
   3   5   5       29.78       31.42      0.68 o
   4   5   5       50.93       55.80      0.94 o
   5   5   5       81.46       82.82      1.22 o
   6   5   5        5.15        5.43      0.36 o
   7   5   5       14.93       15.27      0.69 o
   8   5   5       30.68       33.36      1.10 o
   9   5   5       66.96       68.94      2.38 o
 -10   6   5       49.65       51.88      2.11 o
  -9   6   5        2.82        6.34      0.89 o
  -8   6   5       17.51       21.14      1.32 o
  -7   6   5       37.02       43.62      1.82 o
  -6   6   5        7.88       11.29      0.56 o
  -5   6   5       14.09       15.65      0.48 o
  -4   6   5       20.25       18.44      0.51 o
  -3   6   5       27.99       25.29      0.58 o
  -2   6   5       19.50       20.63      0.53 o
  -1   6   5       12.85       11.38      0.53 o
   0   6   5       63.54       61.16      1.22 o
   1   6   5        5.45        4.42      0.41 o
   2   6   5       40.30       43.74      0.89 o
   3   6   5       12.91       15.04      0.55 o
   4   6   5        1.26        1.35      0.30 o
   5   6   5      112.32      113.16      2.23 o
   6   6   5       29.89       30.83      0.97 o
   7   6   5       48.43       48.83      1.40 o
  -7   7   5       22.98       22.63      1.09 o
  -6   7   5        1.54        3.88      1.12 o
  -5   7   5        8.46       12.67      0.72 o
  -4   7   5       28.45       34.24      0.80 o
  -3   7   5        0.16       -0.20      0.26 o
  -2   7   5       51.72       48.65      1.09 o
  -1   7   5        2.52        1.54      0.37 o
   0   7   5        0.03        0.04      0.30 o
   1   7   5       40.51       39.87      1.38 o
   2   7   5       33.25       35.99      1.14 o
   3   7   5        0.49        1.01      0.43 o
   4   7   5       26.77       30.04      1.09 o
   5   7   5        8.40       12.07      0.79 o
  -3   8   5       53.72       42.85      2.32 o
  -2   8   5        5.40        4.80      0.80 o
  -1   8   5       12.96       15.45      0.92 o
   0   8   5       41.87       47.46      1.99 o
   1   8   5       16.72       16.76      1.26 o
 -13   0   6       54.09       50.05      2.01 o
 -12   0   6      297.62      309.47      5.41 o
 -11   0   6       26.83       27.96      1.07 o
 -10   0   6       79.28       79.60      1.64 o
  -9   0   6      187.63      192.11      3.69 o
  -8   0   6       79.88       76.55      1.57 o
  -7   0   6      138.51      129.10      2.25 o
  -6   0   6      396.73      396.05      5.64 o
  -5   0   6        5.14        6.48      0.48 o
  -4   0   6       42.27       39.95      1.08 o
  -3   0   6      111.54      107.68      1.96 o
  -2   0   6      380.45      388.78      4.82 o
  -1   0   6      469.44      454.55      4.88 o
   0   0   6       19.71       23.19      0.58 o
   1   0   6      173.88      167.69      3.51 o
   2   0   6        6.15        5.71      0.49 o
   3   0   6      239.25      233.93      2.82 o
   4   0   6      108.09      104.40      1.50 o
   5   0   6      456.72      427.49      5.26 o
   6   0   6        0.53        2.23      0.95 o
   7   0   6       45.11       50.72      1.55 o
   8   0   6      161.22      167.02      3.73 o
   9   0   6      129.13      126.68      3.99 o
  10   0   6        6.44        6.74      0.99 o
 -13   1   6        1.44        0.43      0.61 o
 -12   1   6       14.23       14.80      0.81 o
 -11   1   6        4.69        6.67      0.44 o
 -10   1   6       56.91       62.06      0.99 o
  -9   1   6       25.67       26.72      0.62 o
  -8   1   6      119.36      115.13      1.47 o
  -7   1   6       88.37       79.21      1.13 o
  -6   1   6       15.96       17.32      0.49 o
  -5   1   6       85.50       85.76      1.19 o
  -4   1   6      141.43      138.68      1.79 o
  -3   1   6      141.84      141.37      1.82 o
  -2   1   6      105.69       98.52      1.11 o
  -1   1   6       45.20       41.80      0.56 o
   0   1   6      117.98      112.88      1.09 o
   1   1   6        4.67        3.68      0.21 o
   2   1   6      132.00      130.80      1.23 o
   3   1   6      126.15      124.48      1.20 o
   4   1   6       43.00       43.01      0.75 o
   5   1   6        3.29        4.35      0.30 o
   6   1   6        0.46        0.30      0.20 o
   7   1   6       26.65       25.11      0.76 o
   8   1   6        0.19        0.36      0.35 o
   9   1   6       13.31       15.06      0.90 o
  10   1   6        1.06        1.45      0.49 o
 -12   2   6        7.60        8.17      0.99 o
 -11   2   6        2.01        1.52      0.65 o
 -10   2   6        1.93        3.11      0.31 o
  -9   2   6      120.84      123.58      1.56 o
  -8   2   6       30.85       32.58      0.68 o
  -7   2   6       56.29       46.32      0.81 o
  -6   2   6        8.71       10.19      0.40 o
  -5   2   6       49.51       43.65      0.78 o
  -4   2   6      120.21      118.33      1.59 o
  -3   2   6       10.26        9.09      0.36 o
  -2   2   6       54.84       53.96      0.79 o
  -1   2   6       11.68       12.62      0.37 o
   0   2   6       32.58       35.64      0.56 o
   1   2   6       17.31       19.32      0.39 o
   2   2   6       18.43       20.07      0.40 o
   3   2   6       66.69       64.26      0.88 o
   4   2   6       34.20       33.94      0.62 o
   5   2   6       21.51       19.70      0.48 o
   6   2   6        9.30       10.59      0.39 o
   7   2   6        0.56       -0.04      0.18 o
   8   2   6       29.96       31.35      1.09 o
   9   2   6        0.06        0.53      0.49 o
 -12   3   6        0.00       -0.24      0.58 o
 -11   3   6       28.37       30.07      1.57 o
 -10   3   6       90.14       90.18      2.23 o
  -9   3   6        6.98        7.28      0.39 o
  -8   3   6       54.43       53.79      0.90 o
  -7   3   6      182.25      161.55      1.90 o
  -6   3   6       44.49       40.15      0.75 o
  -5   3   6        0.16        0.63      0.27 o
  -4   3   6      415.21      431.82      4.31 o
  -3   3   6      355.97      366.28      3.23 o
  -2   3   6        5.86        5.14      0.32 o
  -1   3   6      108.18      108.82      1.29 o
   0   3   6      545.82      533.51      4.40 o
   1   3   6       16.49       18.97      0.44 o
   2   3   6      136.72      134.14      1.47 o
   3   3   6       21.61       21.93      0.51 o
   4   3   6       68.88       69.74      1.03 o
   5   3   6       15.78       15.43      0.48 o
   6   3   6       89.18       89.88      1.25 o
   7   3   6       48.32       50.50      1.12 o
   8   3   6        0.35        0.02      0.27 o
   9   3   6        6.41        6.12      1.08 o
 -11   4   6        1.43        0.93      0.65 o
 -10   4   6       24.06       29.28      1.20 o
  -9   4   6       58.57       68.82      1.59 o
  -8   4   6       42.94       47.25      1.04 o
  -7   4   6        8.39        9.19      0.40 o
  -6   4   6       27.19       25.80      0.60 o
  -5   4   6      157.31      154.69      1.99 o
  -4   4   6        1.87        1.52      0.25 o
  -3   4   6      143.66      136.05      1.54 o
  -2   4   6        6.71        5.52      0.31 o
  -1   4   6       85.14       78.07      1.05 o
   0   4   6       12.94       10.52      0.43 o
   1   4   6      200.97      203.68      2.60 o
   2   4   6       63.57       66.47      1.08 o
   3   4   6        1.57        1.87      0.30 o
   4   4   6        4.68        5.02      0.37 o
   5   4   6      101.45       97.99      1.34 o
   6   4   6       10.61        9.86      0.66 o
   7   4   6       10.42       11.20      0.70 o
   8   4   6       27.38       31.41      1.07 o
  -9   5   6        8.79       11.08      1.06 o
  -8   5   6       12.61       10.92      1.02 o
  -7   5   6        1.25        0.17      0.37 o
  -6   5   6        2.36        3.84      0.36 o
  -5   5   6        0.40        0.07      0.22 o
  -4   5   6        2.88        2.69      0.27 o
  -3   5   6       13.83       12.79      0.52 o
  -2   5   6        0.06        0.11      0.20 o
  -1   5   6        6.90        7.43      0.38 o
   0   5   6       58.55       58.51      1.12 o
   1   5   6       36.04       37.35      0.88 o
   2   5   6        3.65        5.60      0.39 o
   3   5   6       31.02       31.24      0.78 o
   4   5   6        0.35        1.47      0.75 o
   5   5   6        0.00       -0.39      0.39 o
   6   5   6        6.95        6.32      0.60 o
   7   5   6        1.93        2.10      0.71 o
  -7   6   6       39.57       39.82      1.80 o
  -6   6   6       15.29       14.81      1.12 o
  -5   6   6       35.38       31.05      0.82 o
  -4   6   6       26.18       23.36      0.60 o
  -3   6   6       74.79       75.68      1.14 o
  -2   6   6        1.74        2.93      0.39 o
  -1   6   6        1.62        1.99      0.42 o
   0   6   6        4.39        5.26      0.62 o
   1   6   6       94.92      103.47      2.45 o
   2   6   6       65.61       68.47      1.92 o
   3   6   6        1.73        2.57      0.49 o
   4   6   6       23.37       24.15      0.98 o
   5   6   6       53.97       56.95      2.42 o
  -4   7   6       95.01       97.71      2.62 o
  -3   7   6       14.04       16.02      0.92 o
  -2   7   6        7.21        7.48      0.73 o
  -1   7   6       31.38       29.26      1.22 o
   0   7   6       78.74       69.93      1.95 o
   1   7   6        5.00        4.46      0.86 o
 -11   1   7       22.36       24.51      1.04 o
 -10   1   7       12.96       11.33      0.77 o
  -9   1   7      108.59      109.48      2.35 o
  -8   1   7       66.17       63.24      1.12 o
  -7   1   7        1.17        1.56      0.28 o
  -6   1   7      157.74      162.18      1.98 o
  -5   1   7      193.79      194.84      2.27 o
  -4   1   7       23.42       21.08      0.63 o
  -3   1   7      263.68      261.58      3.08 o
  -2   1   7       25.68       26.69      0.64 o
  -1   1   7       11.56       12.70      0.42 o
   0   1   7       65.91       64.22      0.90 o
   1   1   7      118.37      120.05      1.21 o
   2   1   7       95.51       97.83      1.06 o
   3   1   7       33.03       33.38      0.59 o
   4   1   7       72.00       70.84      1.00 o
   5   1   7        5.77        5.22      0.39 o
   6   1   7       26.66       23.53      1.08 o
   7   1   7        5.73        4.70      0.66 o
 -10   2   7       29.36       27.91      1.09 o
  -9   2   7       59.20       57.50      1.56 o
  -8   2   7       45.87       48.09      1.18 o
  -7   2   7       61.02       69.02      1.19 o
  -6   2   7       19.01       20.99      0.59 o
  -5   2   7      154.53      157.94      1.94 o
  -4   2   7      155.29      146.18      1.95 o
  -3   2   7        2.99        2.84      0.30 o
  -2   2   7       43.02       40.98      0.87 o
  -1   2   7       70.50       73.21      0.98 o
   0   2   7      175.05      178.77      1.84 o
   1   2   7        0.68        0.40      0.17 o
   2   2   7       28.03       27.37      0.57 o
   3   2   7      189.08      186.85      2.13 o
   4   2   7       15.09       14.34      0.53 o
   5   2   7       45.19       48.64      1.14 o
   6   2   7      101.51      101.62      2.10 o
   7   2   7       49.50       53.98      2.57 o
 -10   3   7        0.07       -0.03      0.41 o
  -9   3   7       28.14       25.25      1.03 o
  -8   3   7        9.21        8.85      0.69 o
  -7   3   7        8.71        7.99      0.46 o
  -6   3   7        0.13       -0.01      0.25 o
  -5   3   7        9.29        9.32      0.43 o
  -4   3   7        3.49        2.48      0.31 o
  -3   3   7        1.26        0.80      0.28 o
  -2   3   7      125.57      123.85      1.50 o
  -1   3   7       10.46       11.45      0.42 o
   0   3   7       47.69       48.45      0.78 o
   1   3   7        0.93        0.50      0.25 o
   2   3   7       30.61       31.70      0.74 o
   3   3   7       38.01       39.53      0.81 o
   4   3   7       11.67       10.26      0.56 o
   5   3   7        2.66        3.52      0.58 o
   6   3   7        4.37        4.23      0.51 o
  -8   4   7       13.16       12.47      0.79 o
  -7   4   7       60.83       59.94      1.62 o
  -6   4   7       11.63       13.41      0.70 o
  -5   4   7        7.20        9.07      0.62 o
  -4   4   7        3.30        3.59      0.37 o
  -3   4   7        1.35        1.07      0.27 o
  -2   4   7        1.25        2.26      0.30 o
  -1   4   7       65.49       70.39      1.12 o
   0   4   7       40.32       45.85      1.13 o
   1   4   7       12.76       15.21      0.76 o
   2   4   7        0.03        0.76      0.45 o
   3   4   7      194.63      197.58      2.82 o
   4   4   7        0.72        0.68      0.40 o
   5   4   7       26.88       28.93      1.04 o
  -6   5   7      144.68      159.04      3.14 o
  -5   5   7      141.59      162.03      3.18 o
  -4   5   7       14.30       14.13      0.83 o
  -3   5   7       25.54       23.83      1.06 o
  -2   5   7      100.46      100.96      1.71 o
  -1   5   7       26.27       26.47      1.16 o
   0   5   7      120.17      125.76      3.80 o
   1   5   7       26.00       26.49      1.19 o
   2   5   7        0.19        0.15      0.44 o
   3   5   7        0.66        0.76      0.50 o
  -8   0   8        0.12       -0.38      0.58 o
  -7   0   8       25.45       23.10      1.46 o
  -6   0   8       51.82       52.96      2.22 o
  -5   0   8       56.34       57.10      2.28 o
  -4   0   8        1.66        1.17      0.62 o
  -3   0   8       44.80       42.14      1.92 o
  -2   0   8      105.81      107.73      3.38 o
  -1   0   8        1.41        1.40      0.62 o
   0   0   8      116.48      120.99      3.66 o
   1   0   8       95.82       90.09      2.15 o
   2   0   8       12.91       13.27      0.71 o
   3   0   8       35.93       39.53      1.36 o
   4   0   8       64.20       63.63      2.64 o
  -8   1   8       23.92       22.79      1.06 o
  -7   1   8       39.41       38.01      1.32 o
  -6   1   8       24.95       27.29      1.12 o
  -5   1   8       33.84       35.61      1.26 o
  -4   1   8       19.20       21.89      1.00 o
  -3   1   8       17.14       17.92      2.09 o
  -2   1   8       44.81       46.86      1.44 o
  -1   1   8       87.35       88.27      2.10 o
   0   1   8        0.25        0.30      0.92 o
   1   1   8        1.74        1.64      0.38 o
   2   1   8        1.22        1.85      0.54 o
   3   1   8       11.71       10.60      0.74 o
   4   1   8        0.26       -0.24      0.35 o
  -7   2   8        8.43        8.96      1.11 o
  -6   2   8        1.72        1.28      0.58 o
  -5   2   8        1.48        1.05      0.46 o
  -4   2   8        0.86       -0.27      0.42 o
  -3   2   8        2.08        2.73      0.53 o
  -2   2   8       80.64       85.08      2.55 o
  -1   2   8        1.79        2.62      0.52 o
   0   2   8       46.16       47.64      1.23 o
   1   2   8        1.73        1.35      0.34 o
   2   2   8        2.92        3.48      0.66 o
   3   2   8        2.56        2.26      0.43 o
  -6   3   8        2.74        2.14      0.53 o
  -5   3   8       41.97       43.57      1.42 o
  -4   3   8      107.10      115.19      2.54 o
  -3   3   8        2.23        2.72      0.55 o
  -2   3   8       93.86       95.35      2.36 o
  -1   3   8       71.07       75.79      1.95 o
   0   3   8        0.01       -0.08      0.39 o
   1   3   8        2.04        3.65      0.68 o
   2   3   8       52.27       58.23      2.41 o
 
